# Supplementary material for: Consumption of Tritordeum Bread Reduces Immunogenic Gluten Intake without Altering the Gut Microbiota
Source: Foods. 2022 May 16;11(10):1439. doi: 10.3390/foods11101439 (PMC9142130; doi:10.3390/foods11101439)
Supplement: Supplementary file 1 [file foods-11-01439-s001.zip]

Archive with 3 entries (3 files):
- Figure S1.pdf
- Table S1_ list epitopes_def.xlsx
- Table_S2 moAb.xlsx
